# Supplementary material for: Histotype-specific copy-number alterations in ovarian cancer
Source: BMC Med Genomics. 2012 Oct 18;5:47. doi: 10.1186/1755-8794-5-47 (PMC3567940; doi:10.1186/1755-8794-5-47)
Supplement: Additional file 5: Table S3 — Summary of comparison with TCGA. [file 1755-8794-5-47-S5.xlsx]

## Sheet: Sheet1
TCGA						Our Study
Chromosome	Wide peak start	Wide peak end	amp/del	Cytoband	Description	Found in our study	Start	End	Gene	Overlap (%)
chr19	34934008	35059410	Amp	19q12	CCNE1	Y	32602503	37031191	CCNE1	1
chr3	170150840	170280412	Amp	3q26.2	MECOM	Y	169236614	172467942	MECOM	1
chr8	128754508	129388953	Amp	8q24.21	MYC	Y	127305955	131508687	MYC	1
chr11	77509837	77679169	Amp	11q14.1	ALG8	Y	76636825	85359005	ALG8	1
chr12	25059809	25394729	Amp	12p12.1	KRAS	Y	23402502	26338000	KRAS	1
chr19	44455609	45045812	Amp	19q13.2	19q13.2
chr8	144180457	146072839	Amp	8q24.3	8q24.3	Y	140085411	146268947		1
chr19	12983113	14103663	Amp	19p13.13	19p13.13	Y	13382640	13755572		0.332812
chr1	39109153	41523062	Amp	1p34.2	1p34.2(MYCL1)	Y	40794663	41860931		0.301751
chr1	148646436	149486905	Amp	1q21.2	1q21.2(MCL1)
chr14	20404755	20679593	Amp	14q11.2	14q11.2(METT11D1)
chr5	327309	1501683	Amp	5p15.33	5p15.33(TERT)
chr3	193926747	199501827	Amp	3q29	3q29	Y	193415360	199380402		0.97822
chr19	16904747	17492634	Amp	19p13.11	19p13.11
chr8	55315087	55564332	Amp	8q11.23	SOX17	Y	52822464	55610374		1
chr4	72652676	75999993	Amp	4q13.3	4q13.3(ANKRD17)
chr6	5792712	23968000	Amp	6p22.3	6p22.3(ID4)	Y	15512955	23512374		0.440126
chr4	1699241	1763076	Amp	4p16.3	TACC3
chr20	61411961	62435964	Amp	20q13.33	20q13.33	Y	57832814	62426585		0.990841
chr19	40235837	40343503	Amp	19q13.12	19q13.12
chr12	205189	2075304	Amp	12p13.33	---	Y	20691	3061056
chr10	78863997	79498631	Amp	10q22.3	---
chr1	232526850	233617929	Amp	1q42.3	1q42.3(IRF2BP2)	Y	232658416	234672456		0.879417
chr8	121118433	121381535	Amp	8q24.12	DEPDC6	Y	119137272	122509970	DEPDC6	1
chr3	109082368	109306668	Amp	3q13.12	CD47
chr17	73482389	78774742	Amp	17q25.3	---
chr22	28450357	28767355	Amp	22q12.2	MTMR3
chr20	29703246	29808748	Amp	20q11.21	BCL2L1	Y	29299120	31251984	BCL2L1	1
chr19	9939435	10733001	Amp	19p13.2	---
chr20	45338887	45497265	Amp	20q13.12	ZMYND8	Y	41893680	45721980	ZMYND8	1
chr1	154088696	154329131	Amp	1q22	---	Y	153290933	154857320		1
chr18	22116085	22479962	Amp	18q11.2	TAF4B
chr8	41413989	42624653	Amp	8p11.21	8p11.21(IKBKB)	Y	41532599	42979158		0.902029
chr14	103923608	106368585	Amp	14q32.33	14q32.33(AKT1)	Y	105150057	105848376		0.285614
chr7	141684869	142210398	Amp	7q34	---	Y	137362154	142819261		1
chr12	67872253	69805406	Amp	12q15	12q15(FRS2)
chr1	36338557	36480225	Amp	1p34.3	1p34.3
chr15	88410446	100338915	Amp	15q26.3	---	Y	98203385	98806087		0.0505264
chr6	107028442	107428188	Amp	6q21	6q21
chr2	189030591	192069072	Amp	2q32.2	---	Y	190953687	190986774		0.0108893
chr17	24137681	24279608	Amp	17q11.2	17q11.2
chr10	1	7185791	Amp	10p15.3	---
chr7	146967978	158821424	Amp	7q36.3	---	Y	154876765	158796693		0.330699
chr1	178780208	178854243	Amp	1q25.3	XPR1
chr1	241440102	247249719	Amp	1q44	---	Y	241834352	247190999		0.922031
chr1	1095521	1467046	Amp	1p36.33	1p36.33(AURKAIP1)
chr11	120642837	120763395	Amp	11q24.1	SC5DL
chr17	43923270	44005064	Amp	17q21.32	HOXB
chr12	44143268	45289633	Amp	12q13.11	12q13.11
chr6	36478069	50112006	Amp	6p21.1	---	Y	40619602	44432948		0.279695
chr19	20823633	21917935	Amp	19p12	---
chr2	28497864	28879745	Amp	2p23.2	PPP1CB
chr2	113658200	113809678	Amp	2q13	PAX8
chr17	35095348	35146598	Amp	17q12	ERBB2
chr2	176544739	179048787	Amp	2q31.2	---
chr12	31074521	32839444	Amp	12p11.21	---	Y	30743294	31954269		0.498463
chr2	41813425	68291342	Amp	2p21	---
chr18	26692597	28137053	Amp	18q12.1	---
chr12	54601140	54905333	Amp	12q13.2	12q13.2(ERBB3)
chr8	100932528	102559834	Amp	8q22.2	---	Y	99240662	101621681		0.423493
chr12	10881518	12203573	Amp	12p13.2	---	Y	10008950	12726073		1
chr18	18463742	20176616	Amp	18q11.2	---		29
chr5	21598644	45107526	Amp	5p13.2	5p13.2(SKP2)
chr22	49443563	49691432	Del	22q13.33	22q13.33	Y	47750668	49581309		0.555721
chr4	182346394	182458181	Del	4q34.3	4q34.3	Y	177542356	182600010		1
chr17	21144429	21206026	Del	17p11.2	MAP2K3	Y	15689724	22125567	MAP2K3	1
chr19	1264798	4426322	Del	19p13.3	19p13.3	Y	41898	6893935		1
chr6	162134880	170899992	Del	6q27	6q27	Y	164531229	170824447		0.717985
chr19	1	306931	Del	19p13.3	19p13.3	Y	41898	6893935		0.863497
chr13	47887859	47909134	Del	13q14.2	RB1	Y	46193136	48648876	RB1	1
chr8	1	1980242	Del	8p23.3	8p23.3	Y	36386	2234081		0.981626
chr5	56048896	58137258	Del	5q11.2	5q11.2	Y	53519540	58964889		1
chr5	66419415	74667916	Del	5q13.1	5q13.1	Y	66506691	68273571		0.214206
chr1	16666761	28781645	Del	1p36.11	1p36.11	Y	23754589	24970367		0.100354
chr18	69617510	76117153	Del	18q23	18q23	Y	71216551	76116029		0.753807
chr15	39198601	40261082	Del	15q15.1	15q15.1	Y	38033046	40625484		1
chr10	89701287	89711736	Del	10q23.31	PTEN
chr7	1	11326655	Del	7p22.3	7p22.2
chr11	1	4068254	Del	11p15.5	11p15.5	Y	2568458	2653320		0.0208596
chr4	89731957	117654338	Del	4q23	4q23	Y	98979096	103243458		0.152722
chr8	24626766	27130684	Del	8p21.2	8p21.2	Y	23463673	27352637		1
chr17	26532345	26568338	Del	17q11.2	NF1	Y	23183546	28403695	NF1	1
chr2	234758443	242951149	Del	2q37.3	2q37.3
chr19	63736798	63811651	Del	19q13.43	---	Y	61551398	63789654		0.706131
chr21	1	23298229	Del	21q11.2	---
chr6	57457872	58401277	Del	6p11.2	PRIM2
chr5	72837342	91535142	Del	5q14.3	---	Y	82226348	91203685		0.480128
chr15	1	30715295	Del	15q11.2	---
chr3	117999463	118098130	Del	3q13.31	3q13.31
chr3	75428992	76088380	Del	3p12.3	3p12.3
chr3	1	9517825	Del	3p26.3	---
chr2	141666036	141705031	Del	2q22.1	LRP1B
chr1	1	23549970	Del	1p36.33	---
chr9	130213304	140273252	Del	9q34.13	---
chr11	102218055	134452384	Del	11q25	---	Y	130484613	130911416		0.0132406
chr16	87965263	88055649	Del	16q24.3	ANKRD11	Y	87043672	88068744	ANKRD11	1
chr16	77190685	77350206	Del	16q23.1	WWOX	Y	73310787	78358163	WWOX	1
chr5	157456144	174032432	Del	5q34	---
chr5	98113022	128318712	Del	5q23.1	---	Y	115437040	121721655		0.208061
chr12	74257132	132349534	Del	12q24.33	---
chr13	1	22945560	Del	13q12.11	---	Y	19147200	22279714		0.136519
chr6	92485304	127156139	Del	6q21	---	Y	104912395	114158068		0.26667
chr14	52629784	73351045	Del	14q23.3	---
chr21	41501909	46944323	Del	21q22.3	---
chr16	3604846	3860541	Del	16p13.3	CREBBP
chr17	11851332	11897247	Del	17p12	MAP2K4	Y	11176682	15678649	MAP2K4	1
chr1	56202184	118877972	Del	1p31.1	---
chr10	98060886	135374737	Del	10q26.3	---
chr9	1	1928214	Del	9p24.3	---
chr9	21695931	22087399	Del	9p21.3	CDKN2A
chr19	45712960	55025072	Del	19q13.32	---
chr1	204477622	220287854	Del	1q41	---
chr16	58138115	67646882	Del	16q22.1	---	Y	64924055	69240195		0.286349
Comparison with TCGA was performed based on overlap of significant genes (if available) or geneomic regions reported in their Supplementary Table S5.2.
In summary, 46% (29/63) of gain and 54% (27/50) of loss were also observed in our study.
