# Supplementary material for: Histotype-specific copy-number alterations in ovarian cancer
Source: BMC Med Genomics. 2012 Oct 18;5:47. doi: 10.1186/1755-8794-5-47 (PMC3567940; doi:10.1186/1755-8794-5-47)
Supplement: Additional file 6: Table S4 — Comparison of ERBB2 expression between mucinous and serous tumors. [file 1755-8794-5-47-S6.xlsx]

## Sheet: Sheet1
Dataset	Mucinous (n)	Serous (n)	tstats	p value
Dataset 1	7	31	1.61	0.116
Dataset 2	3	31	1.74	0.091
Dataset 3	6	37	2.66	0.011
Note: 3 mucinous samples in Dataset2 and 2 serous samples in Dataset3 do not have corresponding gene expression data.
