# Supplementary material for: Histotype-specific copy-number alterations in ovarian cancer
Source: BMC Med Genomics. 2012 Oct 18;5:47. doi: 10.1186/1755-8794-5-47 (PMC3567940; doi:10.1186/1755-8794-5-47)
Supplement: Additional file 8: Table S5 — Summary of anova results on the 3 datasets. [file 1755-8794-5-47-S8.xlsx]

## Sheet: Sheet1
Genes	qvalue (anova)	Housekeeping Genes
ATP6V0C	0.776	Yes
RPS2	0.776	Yes
RNPS1	0.774	Yes
ANXA6	0.773	Yes
HMGB1	0.773	Yes
GM2A	0.772	Yes
RPS9	0.77	Yes
TSTA3	0.77	Yes
HPCAL1	0.769	Yes
ISLR	0.768	Yes
ODC1	0.768	Yes
RPS14	0.768	Yes
TCOF1	0.768	Yes
TALDO1	0.767	Yes
CANX	0.763	Yes
LTBP4	0.763	Yes
PFN1	0.761	Yes
SNRPA	0.761	Yes
COX5A	0.76	Yes
HYOU1	0.76	Yes
PTDSS1	0.76	Yes
RPS25	0.76	Yes
SPAG7	0.76	Yes
ATP5A1	0.759	Yes
LDHA	0.758	Yes
DDOST	0.757	Yes
KIF1C	0.757	Yes
GAS1	0.754	Yes
PRKCSH	0.754	Yes
SAP18	0.754	Yes
TTC1	0.754	Yes
SEC61B	0.753	Yes
SEC61G	0.753	Yes
GRM4	0.752	Yes
MFN2	0.752	Yes
TRIM28	0.752	Yes
GUK1	0.748	Yes
TRAP1	0.746	Yes
PHF1	0.745	Yes
RPS19	0.744	Yes
CYC1	0.743	Yes
H2AFY	0.743	Yes
PLSCR3	0.743	Yes
CDA	0.741	Yes
UBC	0.741	Yes
TACC1	0.737	Yes
RPS5	0.733	Yes
RING1	0.731	Yes
RTN4	0.731	Yes
TUFM	0.731	Yes
COX6A1	0.729	Yes
PFDN1	0.729	Yes
SFRS9	0.729	Yes
ANAPC5	0.726	Yes
AP2S1	0.724	Yes
YWHAQ	0.724	Yes
SRM	0.722	Yes
CCBP2	0.721	Yes
ARF1	0.72	Yes
RPS13	0.712	Yes
CGB7	0.695	Yes
TPR	0.693	Yes
ATP6V1G1	0.69	Yes
HINT1	0.69	Yes
COX7A2L	0.689	Yes
TPMT	0.686	Yes
SREBF1	0.684	Yes
GDI2	0.681	Yes
COX5B	0.677	Yes
PAX8	0.677	Yes
AES	0.676	Yes
RPS27A	0.674	Yes
TAGLN	0.673	Yes
SULT1A3	0.67	Yes
GRIK5	0.669	Yes
MPG	0.664	Yes
PKM2	0.662	Yes
ATP6V1F	0.659	Yes
COBRA1	0.656	Yes
EIF4G2	0.654	Yes
ALDOA	0.651	Yes
PGD	0.651	Yes
HSPA8	0.642	Yes
PDAP1	0.641	Yes
ATP5J2	0.639	Yes
H3F3A	0.639	Yes
HLA-C	0.637	Yes
PNMT	0.637	Yes
B4GALT3	0.636	Yes
AIF1	0.635	Yes
BAT1	0.635	Yes
ABL1	0.634	Yes
RPS10	0.632	Yes
ARF5	0.631	Yes
B2M	0.626	Yes
YWHAZ	0.618	Yes
CDKN1A	0.613	Yes
WDR1	0.613	Yes
COX7C	0.611	Yes
CSNK2B	0.611	Yes
PIM1	0.597	Yes
RBPMS	0.588	Yes
ALDOC	0.586	Yes
CSK	0.585	Yes
AATF	0.583	Yes
CTBP1	0.578	Yes
LAMP1	0.578	Yes
UQCRFS1	0.578	Yes
RPS12	0.576	Yes
NCL	0.573	Yes
RPS11	0.573	Yes
RPL13A	0.573	Yes
TUBB4	0.571	Yes
ARPC3	0.57	Yes
HAX1	0.569	Yes
BTF3	0.565	Yes
CLSTN1	0.554	Yes
ACTB	0.548	Yes
SAFB	0.548	Yes
SNRPD2	0.546	Yes
SSTR5	0.546	Yes
PTOV1	0.542	Yes
CCND3	0.537	Yes
ADAR	0.536	Yes
EFNA3	0.527	Yes
ANXA2	0.522	Yes
MAP2K2	0.514	Yes
RPS16	0.513	Yes
MAPK8IP1	0.502	Yes
LYPLA2	0.499	Yes
MLF2	0.493	Yes
ZNF384	0.49	Yes
ST5	0.486	Yes
ID3	0.483	Yes
ZFPL1	0.483	Yes
PTTG1IP	0.482	Yes
ARL2	0.479	Yes
ATP5I	0.478	Yes
FTH1	0.476	Yes
GSK3A	0.476	Yes
JTB	0.47	Yes
RPS24	0.468	Yes
ATP6V1E1	0.463	Yes
PHGDH	0.454	Yes
C9orf16	0.453	Yes
CIZ1	0.453	Yes
MRPL9	0.453	Yes
ILK	0.451	Yes
RPS6KB2	0.451	Yes
C1D	0.449	Yes
TXN	0.445	Yes
C21orf33	0.444	Yes
KIAA0174	0.44	Yes
RBM8A	0.438	Yes
TMSB10	0.425	Yes
E2F4	0.423	Yes
API5	0.419	Yes
CHD4	0.41	Yes
GAPDH	0.41	Yes
RAB1A	0.409	Yes
ADRBK1	0.406	Yes
ARPC4	0.386	Yes
ACVRL1	0.38	Yes
NXF1	0.375	Yes
VEGFB	0.373	Yes
SRRM1	0.365	Yes
GPR56	0.364	Yes
KIFC3	0.364	Yes
ZFP36L1	0.364	Yes
RPA2	0.361	Yes
UBB	0.361	Yes
LDHB	0.36	Yes
COL6A1	0.357	Yes
STARD7	0.351	Yes
SARS	0.337	Yes
PRKAG1	0.335	Yes
MRC2	0.332	Yes
ILF2	0.329	Yes
MTX1	0.318	Yes
SCAMP3	0.318	Yes
RAN	0.303	Yes
AP1B1	0.301	Yes
MAPKAPK2	0.295	Yes
GNAS	0.288	Yes
NFKBIA	0.288	Yes
HSBP1	0.282	Yes
MTA1	0.275	Yes
SNRPG	0.27	Yes
TLN1	0.267	Yes
TUBGCP2	0.264	Yes
MRPS12	0.262	Yes
MRPL23	0.258	Yes
ARHGAP1	0.256	Yes
JUND	0.25	Yes
TSFM	0.25	Yes
COX4I1	0.249	Yes
TERF2IP	0.249	Yes
ARF3	0.245	Yes
RPS15	0.237	Yes
MYL6	0.234	Yes
KARS	0.224	Yes
CNTN1	0.22	Yes
DNPEP	0.219	Yes
ACTN4	0.218	Yes
PFDN5	0.216	Yes
BRMS1	0.215	Yes
RBM3	0.21	Yes
APOBEC3C	0.209	Yes
UQCRC1	0.202	Yes
DAD1	0.198	Yes
FOXM1	0.198	Yes
NEDD8	0.198	Yes
YWHAH	0.195	Yes
MAP3K11	0.184	Yes
USP11	0.182	Yes
DHCR7	0.166	Yes
YWHAB	0.161	Yes
XBP1	0.157	Yes
MAP4	0.156	Yes
CENPB	0.149	Yes
SNX3	0.126	Yes
TSC2	0.776
C3orf38	0.776
HNRNPH1	0.776
ST7	0.776
H2AFY2	0.776
DNAJC1	0.776
SIGIRR	0.776
FRY	0.776
RNF130	0.776
C5orf41	0.776
GFPT2	0.776
BTNL9	0.776
RASGEF1C	0.776
GLRB	0.776
C15orf33	0.776
RIT2	0.776
ADAMTS3	0.776
TPTE2	0.776
ACSL5	0.776
GUCY2G	0.776
TECTB	0.776
ZDHHC6	0.776
PML	0.776
PRSS22	0.776
TMPRSS8	0.776
DTWD1	0.776
BET1L	0.776
ODF3	0.776
RIC8A	0.776
FGF7	0.776
TCTE1	0.776
C9orf103	0.776
UBQLN1	0.776
AMDHD2	0.776
CEMP1	0.776
FRMD3	0.776
MIR940	0.776
C5orf45	0.776
SEC1	0.776
ARC	0.776
BAI1	0.776
OR7E24	0.776
VCL	0.776
KEL	0.776
GALNT10	0.776
NFKBIE	0.776
SLC35B2	0.776
TMEM151B	0.776
HSP90AB1	0.776
GFER	0.776
NDUFB10	0.776
NOXO1	0.776
RNF151	0.776
SNHG9	0.776
SNORA10	0.776
SNORA64	0.776
SNORA78	0.776
SYNGR3	0.776
TBL3	0.776
ZNF598	0.776
FAT1	0.776
HAPLN3	0.776
LOC100128788	0.776
SETBP1	0.776
ST7OT3	0.776
LNX2	0.776
C6orf125	0.776
NPW	0.776
NTHL1	0.776
SLC9A3R2	0.776
SYT4	0.776
MPEG1	0.776
SIRT3	0.776
MFGE8	0.776
ATOH7	0.776
NCRNA00051	0.776
ZNF615	0.776
SC4MOL	0.775
OR51A2	0.775
IMMP1L	0.775
SPTBN4	0.775
C19orf43	0.775
SPRY2	0.775
PBLD	0.775
CPE	0.775
MIR1979	0.775
MIR578	0.775
TBC1D9B	0.775
RGS17	0.775
SORL1	0.775
BLVRB	0.775
ANO9	0.775
OR2T5	0.775
GALK2	0.775
SRRM2	0.775
C9orf98	0.775
USP17	0.775
HRH2	0.775
WBP11P1	0.775
SPINK5	0.775
HNRNPH3	0.775
TUBA3C	0.775
COMMD5	0.775
ZNF517	0.775
ZNF7	0.775
PDPK1	0.775
ENTPD3	0.775
KLF5	0.775
SPC24	0.775
RHOU	0.775
UNC13C	0.775
FUT2	0.775
WNT2	0.775
PRSS21	0.775
PRSS33	0.775
TESSP1	0.775
ZG16B	0.775
ATF6	0.774
GPR12	0.774
MTNR1A	0.774
MAPK6	0.774
C15orf56	0.774
P2RX5	0.774
TAX1BP3	0.774
TMEM93	0.774
FDX1	0.774
CTNNA2	0.774
THOC3	0.774
TBC1D2	0.774
ZNF557	0.774
ASNA1	0.774
AQP9	0.774
RMND1	0.774
USP17L6P	0.774
PABPC3	0.774
TCEB2	0.774
SESTD1	0.774
KAZALD1	0.774
SFXN3	0.774
TLX1	0.774
TLX1NB	0.774
OR2AK2	0.774
OR2L1P	0.774
OR2L8	0.774
CYS1	0.774
KLF11	0.774
SAP30L	0.774
SLC29A1	0.774
AP3M1	0.774
EHD4	0.774
PLA2G4E	0.774
ZC3H12C	0.774
CTDSPL	0.774
FAM153C	0.774
PROP1	0.774
KIFAP3	0.774
ZNF124	0.774
MYPN	0.774
NRXN3	0.774
CYP4V2	0.774
SPIN1	0.774
CCDC92	0.774
APOBEC4	0.774
ARPC5	0.774
C1orf229	0.774
ZNF669	0.774
ZNF670	0.774
ZNF695	0.774
PAK6	0.774
OR2M3	0.774
OR2M4	0.774
OR2T12	0.774
OR2T33	0.774
NXNL2	0.774
VN1R5	0.774
ZNF496	0.774
HMG20A	0.774
CATSPER3	0.774
CG030	0.774
N4BP2L1	0.774
N4BP2L2	0.774
ZNF664	0.774
ST7OT1	0.774
ST7OT2	0.774
ST7OT4	0.774
MAPK9	0.774
C16orf59	0.774
NTN3	0.774
TBC1D24	0.774
C8orf73	0.774
GSDMD	0.774
JMJD7	0.774
JMJD7-PLA2G4B	0.774
PLA2G4B	0.774
SPTBN5	0.774
OR2T1	0.774
OR2T6	0.774
LMO2	0.774
OR11L1	0.774
OR2T8	0.774
OR2W3	0.774
TRIM58	0.774
ATP5C1	0.774
GPR20	0.774
LOC731779	0.774
PTP4A3	0.774
SLC36A3	0.774
KANK2	0.774
OR2L2	0.774
OR2L3	0.774
OR2M1P	0.774
OR2M2	0.774
OR2M5	0.774
ZNF654	0.774
LILRB3	0.774
DCDC1	0.774
C8orf51	0.774
MAFA	0.774
RHPN1	0.774
NTSR2	0.774
C2orf85	0.774
PDCD1	0.774
LOC100188949	0.774
TLR3	0.774
SMYD3	0.774
C7orf34	0.774
TDRG1	0.774
NLRP3	0.774
C9orf79	0.774
CTSL3	0.774
FAM75C1	0.774
GORAB	0.774
PRRX1	0.774
ACOT11	0.774
C1orf129	0.774
FMO3	0.774
MIR1295	0.774
SULT1A1	0.774
SULT1A2	0.774
AARS2	0.774
ZAR1L	0.774
SLC6A7	0.774
CDH2	0.774
MIR340	0.774
FAM149A	0.774
ITIH2	0.774
KIN	0.774
FMO6P	0.774
GREB1	0.774
TRPV5	0.774
LOC284688	0.774
METTL11B	0.774
CCDC69	0.774
GSG2	0.774
KCNF1	0.774
LY6D	0.774
LYNX1	0.774
LYPD2	0.774
SLURP1	0.774
ASZ1	0.774
ATP12A	0.774
GK3P	0.774
KLHL2	0.774
TMEM192	0.774
C17orf85	0.774
HIPK4	0.774
PRX	0.774
SERTAD1	0.774
SERTAD3	0.774
GKAP1	0.774
COPS2	0.774
JRK	0.774
LY6K	0.774
PSCA	0.774
C8orf55	0.774
ATP8B4	0.774
ZNF250	0.774
TRPV6	0.774
EPHB6	0.774
WNT8B	0.774
ZC3H3	0.774
HS3ST6	0.774
RPL3L	0.774
SEPX1	0.774
OR2T2	0.774
KIF4B	0.774
BRCA2	0.774
MAK10	0.774
RPL8	0.773
LBH	0.773
LOC340017	0.773
PSMD13	0.773
NEURL1B	0.773
EHF	0.773
IRF2	0.773
CGGBP1	0.773
VWA2	0.773
SCYL3	0.773
ARHGEF5	0.773
GPX3	0.773
C4orf6	0.773
C1orf156	0.773
SELE	0.773
SELL	0.773
SELP	0.773
DRD4	0.773
IRF7	0.773
MUPCDH	0.773
SCT	0.773
ELOVL3	0.773
PITX3	0.773
COG5	0.773
PTPN9	0.773
MRPL22	0.773
CALML6	0.773
TMEM52	0.773
EIF1B	0.773
SLC36A2	0.773
CYP51A1	0.773
LOC401387	0.773
ZNF177	0.773
ATP6V1C2	0.773
PDIA6	0.773
SECISBP2L	0.773
LOC144776	0.773
C1orf112	0.773
CLCN1	0.773
RUFY2	0.773
AFAP1L2	0.773
CNOT6	0.773
GPAM	0.773
DRD1	0.773
SFXN1	0.773
CTXN2	0.773
MYEF2	0.773
SLC24A5	0.773
AEN	0.773
ISG20	0.773
MIR1179	0.773
MIR7-2	0.773
SCTR	0.773
C9orf153	0.773
C16orf79	0.773
CASKIN1	0.773
DCI	0.773
DNASE1L2	0.773
E4F1	0.773
MIR1225	0.773
MLST8	0.773
PGP	0.773
PKD1	0.773
RAB26	0.773
SNORD60	0.773
TRAF7	0.773
MIR17	0.773
MIR17HG	0.773
MIR18A	0.773
MIR19A	0.773
MIR19B1	0.773
MIR20A	0.773
MIR92A1	0.773
BCAP29	0.773
DUS4L	0.773
GPR22	0.773
CLRN1	0.773
LOC100288730	0.773
RCN2	0.773
GRHL1	0.773
ELP4	0.773
KPTN	0.773
MEIS3	0.773
NAPA	0.773
SLC8A2	0.773
EPB41L5	0.773
LOC348021	0.773
DLD	0.773
GRIN3A	0.773
POMP	0.773
JAKMIP2	0.773
HIF1AN	0.773
NDUFB8	0.773
SEC31B	0.773
SLC7A1	0.773
C19orf39	0.773
CCDC159	0.773
DOCK6	0.773
EPOR	0.773
LOC55908	0.773
LPPR2	0.773
RAB3D	0.773
TMEM205	0.773
TSPAN16	0.773
FLJ43860	0.773
AACSL	0.773
ZFP2	0.773
ZNF354A	0.773
ZNF354B	0.773
ZNF454	0.773
GRIA2	0.773
CDK20	0.773
LOC645961	0.773
NTRK3	0.773
VTI1A	0.773
RDX	0.773
LOC100133612	0.773
RSL24D1	0.773
EPHA1	0.773
FAM131B	0.773
ZYX	0.773
RASEF	0.773
FLJ43859	0.773
FLJ43950	0.773
FLJ44082	0.773
FLJ46321	0.773
ERGIC1	0.773
NAMPT	0.773
FLJ36031	0.773
FAM114A2	0.773
PLD3	0.773
DAPK1	0.773
MFAP3	0.773
LPIN1	0.773
CUTC	0.773
C5orf46	0.773
SCGB3A2	0.773
SPINK1	0.773
BMI1	0.773
COMMD3	0.773
GOLM1	0.773
LOC646405	0.773
LDB1	0.773
OR14C36	0.773
OR2T4	0.773
TULP4	0.773
OR2T3	0.773
FBXO38	0.773
SPINK5L3	0.773
SPINK7	0.773
SPINK9	0.773
ACAN	0.773
SLC46A3	0.773
CBLL1	0.773
LOC286002	0.773
SLC26A3	0.773
SLC26A4	0.773
CENPJ	0.773
STOML1	0.773
CBWD3	0.773
CBWD5	0.773
FOXD4L3	0.773
FOXD4L5	0.773
LOC440839	0.773
DUSP1	0.773
COX18	0.773
MPHOSPH8	0.773
ZNF619	0.772
AKAP9	0.772
FOXB2	0.772
OR2B11	0.772
C7orf64	0.772
GATAD1	0.772
MGC16142	0.772
PEX1	0.772
C2orf71	0.772
DKFZp686A1627	0.772
AIFM2	0.772
SAR1A	0.772
TYSND1	0.772
FLT4	0.772
SCGB3A1	0.772
SNORD41	0.772
C7orf25	0.772
MRPL32	0.772
PSMA2	0.772
KIAA1751	0.772
CAPZA2	0.772
NEDD4	0.772
ADRB2	0.772
F11	0.772
KLKB1	0.772
KIAA1026	0.772
SPAG6	0.772
SGCG	0.772
SPATS1	0.772
SLITRK6	0.772
PHRF1	0.772
CNNM1	0.772
PTPN4	0.772
MGC4473	0.772
NAT10	0.771
TRIM8	0.771
KRIT1	0.771
C6orf211	0.771
FLJ45983	0.771
GATA3	0.771
MBOAT2	0.771
TM4SF4	0.771
AP1M2	0.771
ATG4D	0.771
CDKN2D	0.771
KRI1	0.771
MIR1238	0.771
ASB1	0.771
SHKBP1	0.771
RAB27A	0.771
FAM133B	0.771
OR2Y1	0.771
AGTPBP1	0.771
MIR122	0.771
HAND1	0.771
DPT	0.771
TOP1MT	0.771
LOC201651	0.771
SUCNR1	0.771
LOC729678	0.771
MGAT1	0.771
ZFP62	0.771
LDLR	0.771
RRM2	0.771
BUB1B	0.771
CYHR1	0.771
ZNF678	0.771
LOC100268168	0.771
RPL26L1	0.771
LOC284661	0.771
ANKRD17	0.771
CAMKK1	0.771
KCNK9	0.771
C9orf64	0.771
HNRNPK	0.771
MIR7-1	0.771
RMI1	0.771
ENPP6	0.771
C11orf35	0.771
LOC143666	0.771
MIR210	0.771
RASSF7	0.771
STX17	0.771
VOPP1	0.771
SLC28A3	0.771
CCPG1	0.771
MIR628	0.771
PIGB	0.771
HBP1	0.771
WASF3	0.771
ANKIB1	0.771
LOC728606	0.771
KIF27	0.771
BEST2	0.771
HOOK2	0.771
JUNB	0.771
PRDX2	0.771
RNASEH2A	0.771
KCNJ13	0.771
FLJ41350	0.771
LBX1	0.771
TBPL1	0.771
POLR1D	0.771
LOC100130426	0.771
ZSCAN18	0.771
C11orf87	0.771
TNIP1	0.771
HTR4	0.771
CLINT1	0.771
LSM11	0.771
THG1L	0.771
HPS6	0.771
TACR2	0.771
APIP	0.771
TAF3	0.771
SH3TC2	0.771
PRTG	0.77
P4HA1	0.77
PDZD7	0.77
SCN11A	0.77
ZNF238	0.77
ARHGAP20	0.77
ZNF274	0.77
ZNF329	0.77
FMOD	0.77
ZNF34	0.77
USP12	0.77
FLJ42627	0.77
LOC652276	0.77
MIR320C1	0.77
ISCA1	0.77
DEAF1	0.77
TARM1	0.77
VSTM1	0.77
LILRA4	0.77
LILRA5	0.77
MYRIP	0.77
ABCA3	0.77
ADI1	0.77
COLEC11	0.77
RNASEH1	0.77
RPS7	0.77
MTERF	0.77
FAM22D	0.77
LOC439994	0.77
ACSM2A	0.77
ALOX5AP	0.77
EEF1D	0.77
PYCRL	0.77
TIGD5	0.77
KLHL14	0.77
PTDSS2	0.77
GOT1	0.77
NPFFR2	0.77
C2CD2L	0.77
DPAGT1	0.77
H2AFX	0.77
HINFP	0.77
HMBS	0.77
VPS11	0.77
LRRC56	0.77
LOC389765	0.77
NCF2	0.77
NAPRT1	0.77
PCDP1	0.77
ATP2A3	0.77
P2RX1	0.77
EPHA3	0.77
LOC728190	0.77
SPINK5L2	0.77
SPINK6	0.77
NOL10	0.77
TMEM181	0.77
COX15	0.77
GPR171	0.77
STOX2	0.77
MLF1IP	0.77
ZNF699	0.77
CNOT3	0.77
LENG1	0.77
MBOAT7	0.77
NDUFA3	0.77
OSCAR	0.77
PRPF31	0.77
TFPT	0.77
TMC4	0.77
TSEN34	0.77
ALDOB	0.77
BAAT	0.77
C9orf125	0.77
LPPR1	0.77
MRPL50	0.77
PPP3R2	0.77
RNF20	0.77
ZNF189	0.77
ABLIM2	0.77
OSBPL1A	0.77
SH3RF2	0.77
LOC286238	0.77
FAM153B	0.77
LOC100132354	0.77
ALPK2	0.77
DCAF6	0.77
SLITRK1	0.769
AJAP1	0.769
ZNF532	0.769
GORASP1	0.769
TAGAP	0.769
HRAS	0.769
CLRN1OS	0.769
MRGPRX2	0.769
FOXH1	0.769
KIFC2	0.769
RTBDN	0.769
NTNG2	0.769
ABLIM3	0.769
GCNT1	0.769
NDST1	0.769
SDK1	0.769
C9orf170	0.769
LOC440173	0.769
MUC12	0.769
DTX4	0.769
SETX	0.769
GTF2H5	0.769
NTRK2	0.769
PDGFRB	0.769
NOLC1	0.769
PPRC1	0.769
POU2F3	0.769
CDX1	0.769
SLCO3A1	0.769
SQSTM1	0.769
MAST1	0.769
LOC374491	0.769
TRIM44	0.769
HELT	0.769
C1orf150	0.769
LOC148824	0.769
OR13G1	0.769
OR14A16	0.769
OR1C1	0.769
OR2C3	0.769
OR2G2	0.769
OR2G3	0.769
OR6F1	0.769
PLCB2	0.769
PAN3	0.769
C1orf174	0.769
TSPAN12	0.769
CSF1R	0.769
NUPL1	0.769
EID1	0.769
GABPB1	0.769
TTC15	0.769
DYNLT1	0.769
EZR	0.769
OSTCL	0.769
SYTL3	0.769
DDX31	0.769
CDK8	0.769
RFC3	0.769
FAM123A	0.769
LCLAT1	0.769
PTEN	0.769
GRM6	0.769
ICAM3	0.768
TYK2	0.768
SRP14	0.768
SHISA2	0.768
APOA5	0.768
MIR125B1	0.768
C19orf47	0.768
TRIB2	0.768
SLC25A4	0.768
RAG1	0.768
TRAF6	0.768
CDC37	0.768
RNF44	0.768
MAP3K5	0.768
TMPRSS4	0.768
CAPN11	0.768
SLED1	0.768
KCNJ11	0.768
ZNF620	0.768
PDLIM3	0.768
OR2T34	0.768
DPY19L2P4	0.768
STEAP1	0.768
LOC100144604	0.768
IGSF22	0.768
NCRNA00200	0.768
ZNF232	0.768
ADRB1	0.768
TRIM75	0.768
AGAP8	0.768
LOC728407	0.768
BARHL1	0.768
C9orf171	0.768
TTF1	0.768
CALR	0.768
PYGO1	0.768
AMBN	0.768
ENAM	0.768
DDX10	0.768
CSRP3	0.768
E2F8	0.768
SNORA80B	0.768
ZNF366	0.768
SPPL2A	0.768
USP6	0.768
MLLT10	0.768
TRIM29	0.768
TRPM7	0.768
LOC100101938	0.768
CDK6	0.768
KIDINS220	0.768
PCDH18	0.768
OR4D9	0.768
STK32A	0.768
CYTL1	0.768
LARS	0.768
PLAC8L1	0.768
TRIM60	0.768
RNH1	0.768
ZNF90	0.768
BTG2	0.768
MED12L	0.768
CHI3L1	0.768
CHIT1	0.768
MYBPH	0.768
AMTN	0.768
PAMR1	0.768
OR2L13	0.768
C5AR1	0.768
GPR77	0.768
ITIH5	0.768
CSRNP1	0.768
TTC21A	0.768
XIRP1	0.768
C4orf39	0.768
TRIM61	0.768
MIR489	0.768
MIR653	0.768
NCRNA00093	0.768
TMEM86A	0.768
STEAP4	0.768
TCF21	0.768
MIR320C2	0.768
ADARB2	0.768
MIR107	0.768
PDGFC	0.768
TPH1	0.768
C9orf9	0.768
MED7	0.768
ZMYM5	0.768
NKX2-3	0.768
SLC25A28	0.768
UST	0.768
OR2G6	0.768
ITGAE	0.768
PLA2G4D	0.768
DNAJC11	0.768
TLE1	0.768
BCL2L10	0.768
GNB5	0.768
MIR1266	0.768
MYO5C	0.768
CABYR	0.768
MIR1181	0.768
ABLIM1	0.768
IGJ	0.768
UTP3	0.768
LIPJ	0.768
CALCR	0.768
VPS13A	0.768
PIK3C2A	0.768
TMEM177	0.768
PHGR1	0.768
BLID	0.768
MIR100	0.768
MIRLET7A2	0.768
PRKAR2B	0.768
XCL2	0.768
LAIR1	0.768
FJX1	0.768
SHC4	0.768
SCN4B	0.768
TRAF3IP1	0.768
BOLL	0.768
MARS2	0.768
CD74	0.768
UBR1	0.768
GPR78	0.768
ZDHHC13	0.768
GSX1	0.768
ZMYM2	0.768
EBF1	0.768
TNPO2	0.768
GRIA1	0.768
LAMB1	0.768
MPZL3	0.768
GOLGA6A	0.768
ISLR2	0.768
LOC283731	0.768
STRA6	0.768
MBNL1	0.768
CCDC132	0.768
HEPACAM2	0.768
TSPAN15	0.768
C15orf39	0.768
GOLGA6C	0.768
GOLGA6D	0.768
LOC401093	0.768
CHST9	0.768
CTSL1	0.768
CPZ	0.768
SGCD	0.768
SIN3A	0.768
C9orf47	0.768
S1PR3	0.768
TDRD1	0.768
OPTC	0.768
PRELP	0.768
CCDC64B	0.768
CLDN6	0.768
CLDN9	0.768
HCFC1R1	0.768
IL32	0.768
KREMEN2	0.768
MMP25	0.768
PAQR4	0.768
PKMYT1	0.768
THOC6	0.768
TNFRSF12A	0.768
GTF3A	0.768
MTIF3	0.768
OR2W5	0.768
DNASE2	0.768
STC2	0.768
WDR48	0.768
RPL21	0.768
RPL21P28	0.768
SNORA27	0.768
SNORD102	0.768
CHUK	0.768
CCDC111	0.768
C16orf73	0.768
COMMD4	0.768
MAN2C1	0.768
MIR631	0.768
NEIL1	0.768
HDC	0.768
SLC27A2	0.768
SOX11	0.768
SIGLEC16	0.768
RPL18	0.767
GPRC5B	0.767
FLT1	0.767
OR7D4	0.767
KIF20B	0.767
C10orf118	0.767
MIR2110	0.767
TRPV3	0.767
APOA1	0.767
C5orf52	0.767
SOX30	0.767
CDH23	0.767
C1QTNF9	0.767
GPT	0.767
LRRC14	0.767
LRRC24	0.767
MFSD3	0.767
MGC70857	0.767
PPP1R16A	0.767
RECQL4	0.767
PLEKHA7	0.767
C1orf105	0.767
PIGC	0.767
MSX2	0.767
ZNF259	0.767
AADACL2	0.767
OR5B12	0.767
OR5B17	0.767
OR5B2	0.767
OR5B3	0.767
USPL1	0.767
MRPL46	0.767
OAF	0.767
LOC728554	0.767
SLC16A12	0.767
RBBP7	0.767
MRPL14	0.767
LOC134466	0.767
FAM110C	0.767
GPR153	0.767
HTT	0.767
NALCN	0.767
SERAC1	0.767
SEMA6D	0.767
KIAA1614	0.767
RGL3	0.767
FAM22A	0.767
PFN2	0.767
SLC25A38	0.767
RFTN2	0.767
MOBP	0.767
ITK	0.767
ID2	0.767
ANP32C	0.767
ADAM19	0.767
KATNAL1	0.767
C4orf41	0.767
PLCL1	0.767
ABHD2	0.767
ZZEF1	0.767
FAM179A	0.767
C10orf81	0.767
DCLRE1A	0.767
NHLRC2	0.767
AKAP12	0.767
KLHL21	0.767
CYFIP2	0.767
NOMO2	0.767
ZCCHC6	0.767
MAPKBP1	0.767
FAM59A	0.767
C5orf40	0.767
NIPAL4	0.767
CFTR	0.767
GSG1L	0.767
NLRP7	0.767
SPTY2D1	0.767
RFX7	0.767
ZFP3	0.767
MIB1	0.767
SAMD9L	0.767
PHF13	0.767
THAP3	0.767
CA11	0.767
DBP	0.767
FAM83E	0.767
NTN5	0.767
SPACA4	0.767
SPHK2	0.767
SULT2B1	0.767
SLC2A12	0.767
KCTD1	0.767
CAPRIN1	0.767
MRPS11	0.767
P2RY1	0.767
PRR5L	0.767
ADRA2A	0.767
EIF2A	0.767
FAM194A	0.767
SELT	0.767
SERP1	0.767
SIAH2	0.767
TSC22D2	0.767
PANK1	0.767
TMEM63B	0.767
ZSCAN10	0.767
DBC1	0.767
FCAR	0.767
AMICA1	0.767
HRH4	0.767
IP6K3	0.767
IGSF10	0.767
C4orf47	0.767
CCDC110	0.767
KIAA1430	0.767
MUC7	0.767
CWF19L1	0.767
THBS1	0.767
TMEM136	0.767
PKP3	0.767
P2RY14	0.767
ABHD3	0.767
RASL11A	0.767
XPO6	0.767
ROR2	0.767
SBK1	0.767
MOCS1	0.767
LDLRAD3	0.767
RSPH3	0.767
CCNF	0.767
DHX34	0.767
LAMB4	0.767
IMPACT	0.767
LOC339047	0.767
DYX1C1	0.767
C10orf75	0.767
TMEM14E	0.767
APOA4	0.767
APOC3	0.767
C15orf52	0.767
ALK	0.767
C11orf74	0.767
RAG2	0.767
KILLIN	0.767
RNF6	0.767
ATP6V0E1	0.767
SNORA74B	0.767
SMG7	0.767
SCD	0.767
ARSI	0.767
CAMK2A	0.767
FLJ10038	0.767
LOC100129387	0.767
OR2T29	0.767
CCR8	0.767
CX3CR1	0.767
C15orf54	0.767
PWWP2A	0.767
GBF1	0.767
MYL10	0.767
BLOC1S2	0.767
PKD2L1	0.767
STX6	0.767
CAMK2N1	0.767
MUL1	0.767
ZNF623	0.767
HTR1F	0.767
FOXP2	0.767
PIK3CG	0.767
F5	0.767
EPS8L2	0.767
TMEM80	0.767
CRX	0.767
SULT2A1	0.767
TPRX1	0.767
CEP152	0.767
AFAP1L1	0.767
C4orf23	0.767
PSPC1	0.767
DNMBP	0.767
C10orf76	0.767
OR6B3	0.767
IL10RA	0.767
LANCL2	0.766
ERP44	0.766
OR1G1	0.766
SACS	0.766
ANKRD29	0.766
MR1	0.766
LILRB5	0.766
CHD2	0.766
MCART2	0.766
PDHX	0.766
PITX1	0.766
MNT	0.766
SLC35F5	0.766
FRMD4A	0.766
WDR72	0.766
NUDT13	0.766
LILRB2	0.766
INVS	0.766
BAHD1	0.766
ZNF354C	0.766
ZNF879	0.766
TRAPPC9	0.766
ATP5L	0.766
POM121L12	0.766
E2F6	0.766
RPSA	0.766
SNORA6	0.766
SNORA62	0.766
EPPK1	0.766
MIR937	0.766
NRBP2	0.766
PUF60	0.766
SCRIB	0.766
SNORA12	0.766
BBOX1	0.766
PDDC1	0.766
RAVER1	0.766
EVC2	0.766
TMEM37	0.766
STXBP5	0.766
DET1	0.766
RLBP1	0.766
DNAJC24	0.766
PCDH24	0.766
ERLIN1	0.766
FAF2	0.766
GABRA2	0.766
ZMYND11	0.766
BMF	0.766
ZNF251	0.766
GYPE	0.766
ACOX3	0.766
HTRA3	0.766
DHTKD1	0.766
FAM71B	0.766
UFSP2	0.766
PCA3	0.766
RWDD4A	0.766
C15orf32	0.766
BUD13	0.765
IVD	0.765
LRFN2	0.765
GEMIN5	0.765
SRI	0.765
ODAM	0.765
CADM1	0.765
NLRP2	0.765
ATOX1	0.765
FLJ37201	0.765
ST8SIA2	0.765
LRP12	0.765
FSIP1	0.765
CXorf15	0.765
PCBD1	0.765
CTNNB1	0.765
SLC12A1	0.765
UPK3B	0.765
GRINA	0.765
BREA2	0.765
FAM83H	0.765
LOC100130274	0.765
MAPK15	0.765
ZNF707	0.765
PSMD3	0.765
HERC4	0.765
LOXL1	0.765
CD151	0.765
EFCAB4A	0.765
POLR2L	0.765
CYTH2	0.765
LMTK3	0.765
ESCO1	0.765
SNRPD1	0.765
VSTM2A	0.765
PRDM2	0.765
SC5DL	0.764
UBE2F	0.764
C11orf41	0.764
DAAM2	0.764
CPN1	0.764
FANCI	0.764
PCBD2	0.764
ESPN	0.764
HES2	0.764
TNFRSF25	0.764
RNF13	0.764
NCR1	0.764
OR1A2	0.764
OR1A1	0.764
OR3A1	0.764
OR3A2	0.764
OR3A4	0.764
HMGXB3	0.764
NPC1	0.764
SCN2B	0.764
ELF5	0.764
COMMD2	0.764
RPLP2	0.763
ING3	0.763
CSF3	0.763
SNORD124	0.763
SYPL1	0.763
TEX10	0.763
PLEKHG5	0.763
NMUR2	0.763
LOC339788	0.763
USP8	0.763
SH3PXD2B	0.763
CCDC34	0.763
SH3TC1	0.763
MIR548A2	0.763
C5orf4	0.763
CNOT8	0.763
LARP1	0.763
ABCB4	0.763
CROT	0.763
TP53TG1	0.763
ADAM9	0.763
UBE4A	0.763
SLC26A2	0.763
MAN2A1	0.763
MIR548C	0.763
ZNF621	0.763
ICMT	0.763
STXBP2	0.763
FIBIN	0.763
ACSM5	0.763
CNST	0.763
LIPF	0.763
ASPA	0.763
GTF2H1	0.763
SPARC	0.763
PEX7	0.763
ARHGEF5L	0.763
CTAGE4	0.763
TES	0.763
MIR199A2	0.763
MIR214	0.763
SYNE1	0.763
CYP19A1	0.763
CDC42BPA	0.763
MIR548F1	0.763
HAGH	0.763
GML	0.763
LOC650293	0.763
FAHD1	0.763
MEP1B	0.763
GNA14	0.763
C15orf23	0.763
DISP2	0.763
OR10Q1	0.763
OR10W1	0.763
OR1S1	0.763
OR1S2	0.763
OR9Q2	0.763
SNAR-A1	0.763
SNAR-A10	0.763
SNAR-A11	0.763
SNAR-A12	0.763
SNAR-A13	0.763
SNAR-A14	0.763
SNAR-A2	0.763
SNAR-A3	0.763
SNAR-A4	0.763
SNAR-A5	0.763
SNAR-A6	0.763
SNAR-A7	0.763
SNAR-A8	0.763
SNAR-A9	0.763
SNAR-C1	0.763
SNAR-C2	0.763
SNAR-C3	0.763
SNAR-C4	0.763
SNAR-C5	0.763
CNTD2	0.763
TTC9B	0.763
SAA2	0.763
LOXHD1	0.763
RNF165	0.763
CASZ1	0.763
KCNJ14	0.763
C3orf16	0.763
C16orf58	0.763
SLC5A2	0.763
FDX1L	0.763
C15orf62	0.763
FAM82A2	0.763
GCHFR	0.763
NPHP4	0.763
GOLPH3	0.763
HPSE2	0.763
OR1D2	0.763
OR1D4	0.763
OR1D5	0.763
KCNAB2	0.763
LOC494141	0.763
MRGPRX3	0.763
MRGPRX4	0.763
SAA3P	0.763
SAA4	0.763
SAAL1	0.763
GPRIN1	0.763
HES3	0.763
C11orf91	0.763
CD59	0.763
FBXO3	0.763
ECD	0.763
ACSM2B	0.763
ZBTB2	0.763
LRRTM3	0.763
ATG16L1	0.763
C2orf82	0.763
INPP5D	0.763
NEU2	0.763
NGEF	0.763
SCARNA5	0.763
SCARNA6	0.763
SAA1	0.763
C2orf50	0.763
PQLC3	0.763
XCL1	0.763
FAM43B	0.763
CEND1	0.763
LRDD	0.763
PNPLA2	0.763
SLC25A22	0.763
SNORA52	0.763
USP50	0.763
ROCK2	0.763
CASP3	0.763
GRPEL2	0.763
IL17B	0.763
PCYOX1L	0.763
C10orf2	0.763
LZTS2	0.763
MRPL43	0.763
EHD3	0.763
ZNF625	0.763
IFIT1	0.763
IFIT5	0.763
KCNMB1	0.763
LIPN	0.763
LAMC2	0.763
CYLC2	0.763
PMAIP1	0.763
FBP1	0.763
CSDAP1	0.763
IER5	0.763
NDFIP2	0.763
PDS5B	0.763
HPS5	0.763
MIR661	0.763
PARP10	0.763
PLEC1	0.763
C2orf48	0.763
FLYWCH1	0.763
FLYWCH2	0.763
CHST14	0.763
CPLX2	0.763
ABCB1	0.763
ADAMTS2	0.763
SLITRK5	0.763
BNIP1	0.763
NKX2-5	0.763
LTC4S	0.763
MAML1	0.763
MGAT4B	0.763
MIR1229	0.763
KIAA1543	0.763
LOC257358	0.763
FAM160B1	0.763
TRUB1	0.763
C4orf7	0.763
CDC5L	0.763
GABRA4	0.763
C6orf64	0.763
GLP1R	0.763
CNTF	0.763
GLYAT	0.763
ZFP91	0.763
ZFP91-CNTF	0.763
ADORA1	0.763
DBF4	0.763
SLC25A40	0.763
ALDH1A2	0.763
ACTR3	0.763
YPEL5	0.763
SAMD9	0.763
DPYSL3	0.763
RNLS	0.763
OR2T35	0.763
PDE4A	0.763
RUNDC3B	0.763
ANKRD37	0.763
LRP2BP	0.763
SNX25	0.763
IMP3	0.763
LOC728264	0.763
MIR143	0.763
MIR145	0.763
PPPDE1	0.762
PRAMEF14	0.762
SCLY	0.762
ATP5EP2	0.762
PDX1	0.762
GPR85	0.762
LOC401397	0.762
VRK3	0.762
CACNG6	0.762
CACNG8	0.762
MIR935	0.762
NADK	0.762
MSX1	0.762
PHF14	0.762
FAM198B	0.762
FLT3	0.762
DLX6AS	0.762
C18orf16	0.762
MTMR6	0.762
TXNRD1	0.762
SNX9	0.762
GALNT14	0.762
HPVC1	0.762
ZNF544	0.762
TTYH1	0.762
C1orf70	0.762
SSU72	0.762
PDZD2	0.762
GTF3C4	0.762
TLL1	0.762
C6orf223	0.762
DNM3	0.762
OR5B21	0.762
HES6	0.762
LOC151174	0.762
LOC643387	0.762
PER2	0.762
ARHGEF12	0.762
TFB2M	0.762
ZNF561	0.762
SEMA4G	0.762
SYAP1	0.762
OR2T27	0.762
SYNJ2	0.762
ZDHHC14	0.762
KIAA1688	0.762
CHD5	0.762
ADAM32	0.762
ATP1B1	0.762
FBXW7	0.762
MAN2B1	0.762
ZNF559	0.762
GNAQ	0.762
TIGD6	0.762
DNAJC17	0.762
OR7D2	0.762
TET1	0.762
CSN3	0.762
ZNF16	0.762
NDUFA4	0.761
TAS1R1	0.761
ZBTB48	0.761
RAB11FIP1	0.761
AACS	0.761
SFMBT2	0.761
GLYATL1	0.761
GLYATL2	0.761
ZNF542	0.761
EMID2	0.761
GABRB1	0.761
PDE6A	0.761
LOC100133091	0.761
C11orf34	0.761
PTS	0.761
RNF207	0.761
RPL22	0.761
PIK3C3	0.761
C18orf25	0.761
THSD7A	0.761
EPS8L1	0.761
RDH13	0.761
AQP4	0.761
LOC254559	0.761
MIR9-3	0.761
POLG	0.761
PJA2	0.761
SOX6	0.761
MRPL42P5	0.761
RXFP2	0.761
SIRT1	0.761
ADCK4	0.761
C19orf54	0.761
ITPKC	0.761
MIA	0.761
RAB4B	0.761
TYW1B	0.761
FLJ23834	0.761
CASP7	0.761
DPYS	0.761
SLC25A16	0.761
ACADS	0.761
MLEC	0.761
UNC119B	0.761
ZDHHC20	0.761
HNRNPCL1	0.761
LOC649330	0.761
PRAMEF11	0.761
OR9A2	0.761
MIR138-1	0.761
VWA5B1	0.761
ARL10	0.761
C5orf25	0.761
CLTB	0.761
HIGD2A	0.761
KIAA1191	0.761
NOP16	0.761
GABRD	0.761
ATAD3A	0.761
RETN	0.761
MTERFD1	0.761
C1orf101	0.761
C5orf24	0.761
CAMLG	0.761
DDX46	0.761
TXNDC15	0.761
CHAC1	0.761
DLL4	0.761
PPP1R14D	0.761
RHOV	0.761
SPINT1	0.761
VPS18	0.761
ZFYVE19	0.761
PNPLA6	0.761
LOC100132724	0.761
SVIL	0.761
TMPRSS13	0.761
KIAA1012	0.761
PCP2	0.761
XAB2	0.761
EFHA1	0.761
C8orf4	0.761
C10orf35	0.761
STK17A	0.761
IYD	0.761
DNA2	0.761
BBC3	0.761
CCDC9	0.761
PRR24	0.761
SAE1	0.761
ZC3H4	0.761
UPF2	0.76
ENTPD7	0.76
SLC25A33	0.76
COX7B2	0.76
RBBP8	0.76
TSSC1	0.76
CD3D	0.76
CD3E	0.76
CD3G	0.76
MPZL2	0.76
GNG11	0.76
GNGT1	0.76
GREB1L	0.76
PPARGC1B	0.76
MIR604	0.76
EVC	0.76
NCRNA00092	0.76
ARID1B	0.76
CAPN14	0.76
BCL9L	0.76
CCDC84	0.76
CXCR5	0.76
FOXR1	0.76
RPL23AP64	0.76
SLC37A4	0.76
TRAPPC4	0.76
UPK2	0.76
MIR938	0.76
NFKB2	0.76
PSD	0.76
GLDN	0.76
MOBKL3	0.76
SDCCAG8	0.76
AP4E1	0.76
KCNK16	0.76
KCNK17	0.76
KCNK5	0.76
PHLDB1	0.76
SPATA13	0.76
LDHAL6A	0.76
ANKRD36BL1	0.76
SFT2D2	0.76
TBX19	0.76
TIPRL	0.76
EIF3C	0.76
EIF3CL	0.76
C10orf110	0.76
GTPBP4	0.76
IDI1	0.76
IDI2	0.76
C16orf88	0.76
ILKAP	0.76
BRF2	0.76
S100G	0.76
ZNF92	0.76
ASB4	0.76
GP6	0.76
LOC100289673	0.76
CAMTA2	0.76
ENO3	0.76
INCA1	0.76
C19orf56	0.76
DHPS	0.76
FBXW9	0.76
MORG1	0.76
NEUROG3	0.76
UBXN10	0.76
MGC26647	0.76
FAM74A1	0.76
PCDHA1	0.76
PCDHA2	0.76
PCDHA3	0.76
PCDHA4	0.76
PCDHA5	0.76
PCDHA6	0.76
PCDHA7	0.76
MTHFD1L	0.76
WDR37	0.76
PRUNE2	0.76
C15orf17	0.76
MPI	0.76
PPCDC	0.76
RPP25	0.76
SCAMP5	0.76
LHX4	0.76
NOL9	0.76
C7orf28B	0.76
ARMC5	0.76
TGFB1I1	0.76
ZNF843	0.76
MIR608	0.76
PLA2G4F	0.76
RAPGEF2	0.76
FAM155A	0.76
ARFIP1	0.76
FHDC1	0.76
TIGD4	0.76
TMEM154	0.76
LY6H	0.76
ZNF594	0.76
FXYD6	0.76
MIR641	0.76
C1orf200	0.76
TMEM201	0.76
BLZF1	0.76
C1orf114	0.76
SLC19A2	0.76
CASP2	0.76
GSTK1	0.76
TAS2R40	0.76
TMEM139	0.76
TNNT1	0.76
CLK4	0.76
CLIP4	0.76
TM7SF4	0.76
SGPL1	0.76
CNTNAP2	0.76
ATAD3B	0.76
ATAD3C	0.76
AURKAIP1	0.76
CCNL2	0.76
LOC148413	0.76
LOC441869	0.76
MRPL20	0.76
TMEM88B	0.76
VWA1	0.76
EHD2	0.76
GLTSCR1	0.76
GLTSCR2	0.76
SEPW1	0.76
SNORD23	0.76
MYO5A	0.76
DLX5	0.76
DLX6	0.76
TMEM25	0.76
BRCA1	0.76
RIOK3	0.76
ATXN8OS	0.76
FBXL15	0.759
ARCN1	0.759
GPR87	0.759
RPUSD2	0.759
TSG101	0.759
HAND2	0.759
NBLA00301	0.759
TTC36	0.759
COX6B2	0.759
SH2D5	0.759
LEO1	0.759
GIGYF2	0.759
ING2	0.759
DMXL2	0.759
CLN3	0.759
PIK3CD	0.759
CDAN1	0.759
TTBK2	0.759
ZNF121	0.759
C17orf87	0.759
C4orf27	0.759
WAC	0.759
DVL1	0.759
MXRA8	0.759
KCND2	0.759
BAMBI	0.759
MRPS17	0.759
ZNF713	0.759
MAP3K10	0.759
FBXO22	0.759
FBXO22OS	0.759
UBE2Q2	0.759
FARSA	0.759
ADSS	0.759
C1orf100	0.759
OR1E2	0.759
OR3A3	0.759
SPATA22	0.759
RNF125	0.759
STX18	0.759
ABCC2	0.759
ABCG4	0.759
CCDC153	0.759
NLRX1	0.759
PDZD3	0.759
FXYD2	0.759
ACSL1	0.759
CDC42EP5	0.759
KIR3DX1	0.759
LAIR2	0.759
LENG8	0.759
LENG9	0.759
ITPR3	0.759
HMGB2	0.759
SAP30	0.759
SCRG1	0.759
UEVLD	0.759
RBM26	0.759
TMED9	0.759
FAM35A	0.759
C18orf8	0.759
SATB2	0.759
NCRNA00052	0.759
GMCL1L	0.759
N4BP3	0.759
NHP2	0.759
RMND5B	0.759
GALNTL4	0.759
LILRA3	0.758
FAM178A	0.758
RCSD1	0.758
NBEA	0.758
LOC650368	0.758
NFKBIL2	0.758
PRAMEF1	0.758
GDF6	0.758
[truncated: 19,193 more rows]
